# Supplementary material for: Genome-Wide Identification and Functional Analysis of DNA Methylation-Related Genes in Sophora tonkinensis Under Cadmium and Drought Stress
Source: Plants (Basel). 2026 Jan 28;15(3):396. doi: 10.3390/plants15030396 (PMC12899016; doi:10.3390/plants15030396)
Supplement: Supplementary file 1 [file plants-15-00396-s001.zip]

Archive with 5 entries (5 files):
- Figure S2.jpg
- Figure S3.jpg
- Figure S4.jpg
- Supplementry Table.xls
- Figure S1.jpg
