# Supplementary material for: Genome-Wide Identification and Functional Analysis of DNA Methylation-Related Genes in Sophora tonkinensis Under Cadmium and Drought Stress
Source: Plants (Basel). 2026 Jan 28;15(3):396. doi: 10.3390/plants15030396 (PMC12899016; doi:10.3390/plants15030396)
Supplement: Supplementary file 1 [file plants-15-00396-s001.zip › Supplementry Table.xls]

## Sheet: Table S1
Table S1 Subcellular localization prediction of C5-MTases and dMTases from S. tonkinensis
Sequence	Location( WoLF PSORT)	Location( Plant-mPLoc)
StDNMT1	nuclear	nuclear
StMET1	nuclear	nuclear
StMET2	nuclear	nuclear
StROS1a	chloroplast	nuclear
StROSlike1	chloroplast	nuclear
StROSlike2	nuclear	nuclear
StROSlike3	nuclear	nuclear
StCMT1	nuclear	nuclear
StDML1	nuclear	nuclear
StROSlike4	chloroplast	chloroplast
StROS1b	nuclear	nuclear
StROS1c	nuclear	nuclear

## Sheet: Table S2
Table S2 Conserved Motif Composition in C5-MTases and dMTases from S. tonkinensis
	Motif_name	Motif_seq
StC5-MTases	motif1	ITVRDTIGDLPPVGNGASKTHMEYQNDPFSWFQKKIRGDMVVLTDHISKEMNELNLIRCQKIPKRPGADWRDLPDEKIKLSMGQVVDLIPWCLPNTAKRHNQWKGLFGRLDWZGNFPTSITDPQPMGKVGMCFHPDQDRILTVRECARSQ
	motif2	NQSSWSKVQCEMILAFLSFADYFRPRYFLLENVRNFVSFNKGQTFRLTLASLLEMGYQVRFGILEAGAYGVSQSRKRAFIWAAAPNDVLPEWPEPVHVFAAPELKITLSEGVQYAA
	motif3	IANDYPLPAYYKTSLZEIDEFIVFDNDYDVYDIEDLPRSMLHNWSLYNSDARLISLELLPMKPCLEIDVTIFGSGRMTSDDGSGFQLDTDAGQSSSIGSGAQVVDGIPIYLSAIKEWMIEFGSSMIFISIRTDMAWYRLGKPSKQYAPWY
	Motif4	KMFHGRLMQHGCQTVLGNTANEREVFLTNECKDLGLEDIKRAVVVDFRKMPWGHQHRKDNINADKIDRARAEERKKKGQPTEYYCKSLYWPERGAFFSLPFDTLGLGSGFCQACKLKEAQKEKDIFKVNSSKSGFLFEGTEYALHDYIYV
	motif5	TILKTARFAISIITLLKEQSRVSKLSFGDVIKKLSZFSPKHKSHISSDPSAVERYVVVHGQIILQLFAEFPDEKIKKCAFVTGLMNKMEERRHTKWLVKKKKVVPKSEPNLNPRAAMGPIVSKRKAMQATTTKLINRIWGEYYSNHLPE
	motif6	FEERIEEGKYKSGRNIGLKAYVVCQVLEIIIKMEIKQAEMESTKVKVRRFFRPEDISNZKAYCSDIREVYYSEETHIISIZSIEGKCEVRKKNDIPACSALGVFQNIFFCEHLYDPATGSLKKLPAHIKVKYSSGHTGDAADRKRKGKC
	motif7	CEGFGRIESWDISGYEDGFPVIWLSTDIADYECLKPATNYKKFYEPFFEKARACIEIYKKLAKSAGGDPDISFDELLAGMAWSLSGNKCFSGTASVKDFIISQGEFFYKZLIGLDMTSKKNDKMFADIPVLIALKDESKKQRNYVHAQGM
	motif8	MAGDKPKKRNFSERGEZPAGTRKMPKRAAACKNLKEKSFSIPEKSCLIEIKKDQIVEEEILAIRLTAEQDDGRPNRRJTDFILHDENGTGQPLEMLEVNDLFISGVIL
	motif9	ERKRLDEKCLATLDIFAGCGGLSEGLQQSGISLTKWAIEYEEPAGEAFKANHPEALVFIDNCNVILRAVMEKCGDAGDCISTSEAEELA
	motif10	LPMPGGVDFINGGPPCQGFSGMNRF
	motif11	DEVEEQEEDEEEDTEEEPJCLEGTPKLHSISKQIKTFSDDKEIGWCGEPEGKTNSGYPLHKRAIIREEVISVGGSVLVEFDEMDEQPDIYYVEYMFES
	motif12	EEDEDAKLARLLQEEECWKSMKQKKNHRSVAAPNKYYIKIDEDE
	motif13	GFPDCYKFCGNIKEKHRQIGNAVPPPLAFALG
	motif14	HRPLQGN
	motif15	PSNESLRIDSGIEGEENKNQ
StdMTase	motif1	QIVRGTLLIPCRTAMRGSFPLNGTYFQVNEVFADHDSSLNPISVPRSWJWNLNKRTVYFGTSIPSIFKGLSTQEIQQCFWRGYVCVRGFDKETRAPRPLM
	motif2	WDQVRSADVKDIENAIKCGGLAPTKASRIKNFLNRLLQRRGKJDLEWLRDLPPDZAKEYLLLFKGJGPKSVECVRLFTLQQDDFPVDTNIGEIAKRJGWV
	motif3	SKALVALNPEAASIPTPKLKNVSRLRTEHLVYELPDSHPLLEGWDKREPDDPGPYLLAIWTPGETANSIZPP
	Motif4	QLHLLELYPILESIQKYLWPRLCKLDQRTLYELHYQLITFGKVFCTKSKPNCNACPMRGECRHFASAFASARLALPGPEQKSIVMTAGNNPTDQNPPVII
	motif5	MEKIRKRKQAERDEPPKSKSVRGGPKPRTTNDKDPYPSHTRPTPQECQALRDTLLSLHGIPPELAKYRKLESSNDAVQSESVLDGLVRIVLSQNTTETN
	motif6	PTVADRNKTYLHLNQRIPNELKFDLNCLLYTHGKLCRKCTSKKGNQQLKKCNDNNSC
	motif7	TDESNCKLLESAQREIGEPHSPMESGQISAMNEEGZEKSCNEGVRKWFNDIVSSQCSVIMSQISGDFSNDQNPEKIGSCSDSNSEVEDLPCTAKCNIFYD
	motif8	QTEVSRQLEAKSEINICQPIIEEPATPEPECSQLSZNDIEDAFYEEVCEIPNIDLNMEEFTLNLQNYMQENMEJQEGEM
	motif9	MSLAARFPQKSNSNCKTYREEGTSLIVKEPQVHIVEPEENTEWDEKILNRSVYEQSSMTIDFIEH
	motif10	CSSQDGGQLCNEKECFSCNSF
	motif11	KDDINWDSLRIQAQAKAGKREKTEDTMDSLD
	motif12	PGVGPKHDNLTEIFEKSNVTEGSLDAHII
	motif13	MASSTKLHEV
	motif14	ERAFASLKSSF
	motif15	ARLHFPASK

## Sheet: Table S3
Table S3 Ka, Ks, and Ka/Ks values for all duplicated pairs
Sequence	Method	Ka	Ks	Ka/Ks	P-Value(Fisher)
StCMT1-StDML1	MA	0.838708	1.69765	0.494041	9.73146e-64
StCMT1-StDNMT1	MA	0.861792	1.58147	0.544931	3.84291e-39
StCMT1-StMET1	MA	0.795185	1.90136	0.418219	0
StCMT1-StMET2	MA	0.778121	1.98676	0.391652	0
StCMT1-StROS1a	MA	0.898024	1.37994	0.65077	3.30752e-18
StCMT1-StROS1b	MA	0.913622	1.3777	0.663149	8.44088e-48
StCMT1-StROS1c	MA	0.914753	1.3783	0.663681	5.15672e-45
StCMT1-StROSlike1	MA	0.900484	1.3758	0.654516	7.26533e-25
StCMT1-StROSlike2	MA	0.936372	1.23689	0.75704	2.45996e-07
StCMT1-StROSlike3	MA	0.931389	1.24751	0.746596	2.70687e-08
StCMT1-StROSlike4	MA	0.878842	1.43775	0.611264	6.90001e-28
StDML1-StDNMT1	MA	0.905785	1.44513	0.626783	7.91002e-27
StDML1-StMET1	MA	0.82974	1.86595	0.444674	0
StDML1-StMET2	MA	0.846144	1.70699	0.495694	3.11075e-62
StDML1-StROS1a	MA	0.47605	3.13067	0.15206	0
StDML1-StROS1b	MA	0.435465	3.21786	0.135327	0
StDML1-StROS1c	MA	0.538436	2.70629	0.198957	0
StDML1-StROSlike1	MA	0.913822	1.31687	0.693937	9.09932e-17
StDML1-StROSlike2	MA	0.929635	1.24699	0.745505	3.8201e-08
StDML1-StROSlike3	MA	0.929932	1.24626	0.746181	3.83645e-08
StDML1-StROSlike4	MA	0.946373	1.23377	0.767056	7.73439e-07
StDNMT1-StMET1	MA	0.841034	1.65965	0.506754	7.35416e-63
StDNMT1-StMET2	MA	0.830876	1.70971	0.485974	1.33026e-81
StDNMT1-StROS1a	MA	0.898422	1.4052	0.639357	1.01176e-24
StDNMT1-StROS1b	MA	0.905664	1.40446	0.644848	6.69493e-24
StDNMT1-StROS1c	MA	0.846071	1.61139	0.525057	1.21655e-74
StDNMT1-StROSlike1	MA	0.960512	1.13363	0.847286	0.000102302
StDNMT1-StROSlike2	MA	0.928347	1.25052	0.742372	3.04069e-09
StDNMT1-StROSlike3	MA	0.929793	1.24541	0.746577	4.77851e-09
StDNMT1-StROSlike4	MA	0.915292	1.31642	0.69529	2.26301e-15
StMET1-StMET2	MA	0.100541	0.601723	0.167089	4.77054e-145
StMET1-StROS1a	MA	0.820485	1.65984	0.494317	1.83929e-57
StMET1-StROS1b	MA	0.923363	1.34886	0.68455	1.66171e-39
StMET1-StROS1c	MA	0.934722	1.28981	0.7247	6.66173e-28
StMET1-StROSlike1	MA	0.863119	1.51157	0.57101	8.23546e-48
StMET1-StROSlike2	MA	0.865099	1.63434	0.529327	1.64895e-54
StMET1-StROSlike3	MA	0.866005	1.63684	0.529072	9.72226e-54
StMET1-StROSlike4	MA	0.841657	1.63811	0.513796	1.87821e-45
StMET2-StROS1a	MA	0.92332	1.30704	0.706419	1.05228e-10
StMET2-StROS1b	MA	0.910314	1.38771	0.655983	1.17161e-52
StMET2-StROS1c	MA	0.887767	1.51157	0.587316	6.98927e-89
StMET2-StROSlike1	MA	0.870601	1.44401	0.602905	5.32192e-31
StMET2-StROSlike2	MA	0.838636	1.61826	0.518232	9.97872e-47
StMET2-StROSlike3	MA	0.86455	1.53411	0.563552	3.50764e-29
StMET2-StROSlike4	MA	0.857912	1.59309	0.53852	1.41725e-52
StROS1a-StROS1b	MA	0.309994	3.15037	0.0983992	0
StROS1a-StROS1c	MA	0.329308	3.21157	0.102538	0
StROS1a-StROSlike1	MA	0.907209	1.32177	0.686358	1.42953e-18
StROS1a-StROSlike2	MA	0.894031	1.42532	0.627249	2.61215e-26
StROS1a-StROSlike3	MA	0.896938	1.41498	0.633887	2.13544e-24
StROS1a-StROSlike4	MA	0.941721	1.20679	0.780351	2.37712e-07
StROS1b-StROS1c	MA	0.148072	0.50553	0.292905	9.24871e-47
StROS1b-StROSlike1	MA	0.869564	1.42737	0.609209	3.50789e-34
StROS1b-StROSlike2	MA	0.773329	1.8481	0.418445	1.02601e-78
StROS1b-StROSlike3	MA	0.776517	1.83553	0.423048	2.10973e-76
StROS1b-StROSlike4	MA	0.761979	2.01499	0.378155	0
StROS1c-StROSlike1	MA	0.875578	1.47772	0.592518	5.853e-35
StROS1c-StROSlike2	MA	0.81608	1.67798	0.486347	8.98337e-45
StROS1c-StROSlike3	MA	0.779692	1.82329	0.427628	1.29123e-71
StROS1c-StROSlike4	MA	0.768336	1.82164	0.421783	2.00281e-103
StROSlike1-StROSlike2	MA	0.861757	1.47639	0.583692	7.03339e-23
StROSlike1-StROSlike3	MA	0.861666	1.47856	0.582772	7.2994e-23
StROSlike1-StROSlike4	MA	0.86364	1.45733	0.592618	6.75738e-28
StROSlike2-StROSlike3	MA	0.00172332	3.44664e-05	50	0
StROSlike2-StROSlike4	MA	0.873087	1.45051	0.601917	2.37458e-22
StROSlike3-StROSlike4	MA	0.873024	1.45067	0.601808	2.38043e-22

## Sheet: Table S4
Table S4 Expression levels (TPM values) of C5-MTases and dMTases in S. tonkinensis under drought and rewatering conditions
Gene	CK-1_tpm	CK-2_tpm	CK-3_tpm	MD-1_tpm	MD-2_tpm	MD-3_tpm	SD-1_tpm	SD-2_tpm	SD-3_tpm	R-1_tpm	R-2_tpm	R-3_tpm
StMET1	0.604	0.472	0.487	0.488	0.504	0.252	0.406	0.543	0.748	0.485	0.543	0.425
StROS1a	6.064	4.978	6.219	5.317	4.296	4.775	4.624	5.575	5.174	4.274	3.678	5.306
StROS1b	3.879	3.342	3.902	5.986	5.584	4.811	5.716	5.309	5.648	2.692	3.314	3.775
StROS1c	4.841	4.014	4.22	4.468	4.714	5.215	5.04	3.786	4.932	3.893	3.417	4.454
StROSlike4	15.521	17.083	14.2	9.867	11.992	9.675	10.064	9.808	7.915	12.327	13.696	13.81
StMET2	2.728	4.21	3.86	2.404	2.663	2.574	1.393	1.376	0.931	3.896	4.186	4.312
StCMT1	1.935	3.321	2.395	1.685	1.42	1.82	0.582	0.597	0.606	2.74	3.068	3.163
StDNMT2	19.415	20.725	18.275	19.367	18.471	20.437	24.969	23.036	25.332	17.921	17.862	19.23
StDML2	0	0	0	0	0	0	0	0	0	0	0	0
StROSlike1	3.497	3.904	4.234	2.605	3.258	3.208	2.825	2.474	1.701	2.003	2.351	3.745
StROSlike2	5.955	7.249	7.231	4.771	5.414	4.166	5.431	5.932	4.255	6.157	6.488	6.429
StROSlike3	1.737	2.544	2.686	3.516	3.087	4.544	5.335	3.425	4.267	2.562	2.386	3.284

## Sheet: Table S5
Table S5 Expression levels (TPM values) of C5-MTases and dMTases in S. tonkinensis under Cd stress
Gene	CK-1_tpm	CK-2_tpm	CK-3_tpm	T0-12h-1_tpm	T0-12h-2_tpm	T0-12h-3_tpm	T0-24h-1_tpm	T0-24h-2_tpm	T0-24h-3_tpm	T0-48h-1_tpm	T0-48h-2_tpm	T0-48h-3_tpm	T0-7d-1_tpm	T0-7d-2_tpm	T0-7d-3_tpm	T1-12h-1_tpm	T1-12h-2_tpm	T1-12h-3_tpm	T1-24h-1_tpm	T1-24h-2_tpm	T1-24h-3_tpm	T1-48h-1_tpm	T1-48h-2_tpm	T1-48h-3_tpm	T1-7d-1_tpm	T1-7d-2_tpm	T1-7d-3_tpm	T2-12h-1_tpm	T2-12h-2_tpm	T2-12h-3_tpm	T2-24h-1_tpm	T2-24h-2_tpm	T2-24h-3_tpm	T2-48h-1_tpm	T2-48h-2_tpm	T2-48h-3_tpm	T2-7d-1_tpm	T2-7d-2_tpm	T2-7d-3_tpm	T3-12h-1_tpm	T3-12h-2_tpm	T3-12h-3_tpm	T3-24h-1_tpm	T3-24h-2_tpm	T3-24h-3_tpm	T3-48h-1_tpm	T3-48h-2_tpm	T3-48h-3_tpm	T3-7d-1_tpm
StMET1	1.223	0.602	0.761	0.756	1.166	1.458	1.331	0.922	0.682	1.19	0.917	0.661	0.72	0.935	0.598	0.808	0.57	3.613	0.452	0.74	0.59	0.639	0.917	0.815	0.595	0.842	0.782	0.594	0.418	0.595	0.499	0.998	0.652	0.632	0.75	0.358	0.439	0.167	0.717	0.727	0.816	1.282	0.641	0.564	0.865	0.495	0.737	1.008	0.672
StROS1a	3.854	3.69	3.131	1.667	1.469	1.894	1.048	1.53	1.664	2.999	1.686	3.23	2.57	3.844	2.226	1.421	1.929	1.942	1.66	1.1	3.866	2.039	0.728	2.06	2.788	3.458	3.053	1.395	0.898	1.353	0.954	1.923	1.017	2.016	2.93	1.823	3.698	3.284	2.962	1.563	2.741	2.287	1.531	1.462	2.075	1.798	1.785	2.301	2.423
StROS1b	4.453	3.627	5.128	3.24	0.695	1.371	1.258	2.065	2.041	3.242	2.966	2.436	2.913	6.439	0.581	2.84	2.458	2.446	2.697	1.005	3.31	1.654	4.658	1.437	3.256	6.571	1.809	6.183	0.115	5.212	1.855	2.373	1.776	1.329	2.27	2.094	3.463	2.538	3.398	3.354	2.045	1.095	3.032	2.364	4.223	2.308	3.558	7.197	1.477
StROS1c	3.076	2.654	3.292	5.142	5.112	3.686	2.393	7.54	3.649	4.545	3.249	3.284	2.882	2.552	2.508	3.852	3.07	6.13	5.67	2.806	4.438	5.533	3.607	4.24	3.37	2.182	4.461	3.818	5.187	3.204	5.559	6.582	6.744	3.941	3.249	3.135	3.124	2.513	2.761	3.565	6.098	6.345	3.007	3.282	2.573	4.114	4.261	5.951	3.016
StROSlike4	11.144	12.774	11.016	12.257	11.239	10.76	12.42	11.261	15.112	12.177	9.657	13.67	7.593	10.4	13.111	13.167	7.023	11.473	10.547	10.191	8.128	11.351	12.847	9.901	9.783	15.216	12.072	12.768	10.655	10.215	10.075	8.13	7.689	9.212	14.618	15.346	7.986	7.203	9.157	8.305	12.389	8.79	11.545	8.402	13.737	12.118	12.514	13.151	9.639
StMET2	3.016	3.061	4.317	6.514	7.308	9.351	4.814	6.049	4.953	5.458	4.703	4.962	6.014	3.586	4.733	6.237	5.383	6.19	3.169	5.773	3.905	5.496	3.034	3.848	3.837	4.529	3.476	5.63	1.382	7.642	2.46	11.52	4.468	4.875	5.421	4.46	4.27	2.023	1.79	2.46	6.551	5.009	4.388	5.498	5.386	3.662	4.939	7.18	2.381
StCMT1	2.278	0.938	2.316	2.7	4.995	8.662	4.195	5.357	4.741	7.158	4.697	6.157	6.367	3.609	4.819	4.325	3.656	5.824	3.565	7.104	5.269	5.779	4.06	5.806	2.698	3.554	2.663	2.626	1.1	5.871	2.553	5.904	4.225	4.8	6.028	4.044	3.206	1.093	1.509	1.275	5.653	7.677	3.517	3.117	4.034	3.035	5.29	6.177	2.904
StDNMT2	20.851	19.88	19.309	20.363	23.863	22.585	21.697	20.477	19.899	22.648	16.34	16.73	16.844	17.381	18.644	20.174	18.519	20.05	19.483	19.034	18.117	21.761	19.076	19.682	19.497	15.315	17.051	15.406	17.234	19.024	25.29	23.322	21.092	20.353	17.217	20.161	18.444	24.916	19.453	17.046	15.986	17.677	16.878	17.61	20.341	19.432	19.729	20.306	19.934
StDML2	0	0	0	0	0	0	0	0	0	0	0	0	0	0	0	0	0	0	0	0	0	0	0	0	0	0	0	0	0	0	0	0	0	0	0	0	0	0	0	0	0	0	0	0	0	0	0	0	0
StROSlike1	3.006	2.269	2.708	2.313	2.929	4.568	3.62	3.398	3.287	3.265	2.892	2.813	3.266	2.153	2.358	7.155	1.309	5.54	4.035	3.227	4.082	2.262	3.434	3.04	1.559	3.062	1.035	1.495	4.431	1.734	1.957	5.866	4.817	4.842	3.959	4.205	0.748	2.238	2.073	6.034	0.58	1.7	3.817	2.938	5.52	3.413	5.118	2.022	2.53
StROSlike2	7.089	3.016	6.238	2.865	6.206	4.488	6.798	3.477	4.711	7.873	5.36	5.635	7.1	3.56	7.977	2.954	6.403	12.115	7.306	2.042	2.902	6.341	1.004	4.66	7.331	5.331	7.1	4.173	7.219	7.791	9.134	3.157	8.681	6.639	6.321	7.834	5.668	3.671	4.471	1.753	4.263	1.661	11.171	10.756	4.743	3.664	7.05	6.352	3.293
StROSlike3	2.357	6.417	4.462	5.159	6.044	3.551	2.324	5.896	3.929	1.308	3.287	2.716	1.408	2.352	0.682	6.226	5.642	2.505	4.62	11.029	2.427	1.824	6.029	4.587	1.706	2.273	3.151	3.517	0.525	4.057	4.122	7.593	6.131	4.576	5.124	3.188	2.4	1.497	0.813	7.735	2.978	2.731	0.741	2.721	6.037	6.234	2.286	3.96	4.017
[truncated: 2 more columns]

## Sheet: Table S6
Table S6 Primers used for the qRT-PCR of C5-MTases and dMTases in S. tonkinensis
Oligo names	Sequences (5'->3')	Application
StCMT1-FORWARD	ACTTGATGGCTTGAGCGACTGTAAG	Primers used for qRT-PCR
StCMT1-REVERSE	AAATTAGATCGGCATCACCTGGAAGAG
StMET2-FORWARD	CCGAATGATGTTCTTCCCGAGTGG
StMET2-REVERSE	ACAGCAGCATATTGGACACCTTCTG
StROSlike1-FORWARD	GCCTTCACTCCACTCCCTCCTC
StROSlike1-REVERSE	GAACCTGTCGTCGGAATCTGAGAAC
StROSlike3-FORWARD	GAATGCCAAGCCCTACGAGACAC
StROSlike3-REVERSE	CGGCGTCGTTTGATGATTCTAGTTTG
StROSlike4-FORWARD	CTCCCTTTCCCTTATGTCTGCAACC
StROSlike4-REVERSE	TCAGTCTCGGGTAAGTGCTTCTTTTG
StROS1a-FORWARD	CAACAAGGGGAAGTTTTCCACTGAATG
StROS1a-REVERSE	TAGGGACATCAAAGGGTTGAATGCTG
StROS1b-FORWARD	CATCAAAGAACGGGGCATGAACAATAG
StROS1b-REVERSE	CTCAGCCACTCAAGGTCAATGTCTC
Actin-F	TCAGCACCTTCCAGCAGATG	Primers for internal reference genes in qRT-PCR
Actin-R	GAAGCACTTCCTGTGGACG

## Sheet: Table S7
Table S7 Primers used for vector construction and transgenic plant detection
Oligo names	Sequences (5'->3')	Application
StCMT1-F	cagtGGTCTCaCAACATGGCTAAACGCAGAACATCAGA	PCR primer for vector construction
StCMT1-R	cagtGGTCTCaTACATTAACTAGAACCATCATTATCAGTTGGA
StROSlike3-F	cagtGGTCTCaCAACATGGAGAAGATCCGGAAAAGGA
StROSlike3-R	cagtGGTCTCaTACATCAATCTGATTCTTTACAATAATCCAATA
StCMT1-PCR-F	GCTATCTGTCACTTTATTGTG	PCR Primers for the identification of positive transgenic plants
StCMT1-PCR-R	TTGAAGATGCTTCACTTCCTATT
StROSlike3--PCR-F	GCTATCTGTCACTTTATTGTG
StROSlike3--PCR-R	CACTAAGAACCTGTTCCCAAGT
